# Supplementary material for: Artificial intelligence‐assisted ultrasound‐guided regional anaesthesia: An explorative scoping review
Source: J Exp Orthop. 2024 Aug 14;11(3):e12104. doi: 10.1002/jeo2.12104 (PMC11322584; doi:10.1002/jeo2.12104)
Supplement: Supplementary file 1 — Supporting information [file JEO2-11-e12104-s002.xlsx]

## Sheet: Sheet1
Table 3: DIFFERENCES IN OUTCOMES BETWEEN AI ASSISTED AND UNASSISTED UGRA
Author, Year	Type of Study, LoE	Function	Participants	Operators	AI Model	Total n° Scans	Correct Block View			Correct Structure Identification			Median Operator Confidence Score			Median Expert Global Rating Score			Mean Scan Time			Mean Injection Time			Number of Needle Track Adjustments			Number of Times Bone was Encountered			Anesthesia Effect		Complications
							With AI n (%)	Without AI n (%)	P-Value	With AI n (%)	Without AI n (%)	P-Value	With AI n (IQR)	Without AI n (IQR)	P-Value	With AI n (IQR)	Without AI n (IQR)	P-Value	With AI s (SD)	Without AI s (SD)	P-Value	With AI min	Without AI min	P-Value	With AI	Without AI	P-Value	With AI	Without AI	P-Value	With AI	Without AI	With AI	Without AI
Bowness, Macfarlane, 2023	Prospective Interventional Study, III	Landmark and nerve identification from US images	3	21 (non-experts)	ScanNav	124 (62 with ScanNav) (62 without ScanNav)	56/62 (90.3)	47/62 (75.1)	0.031	188/212 (88.8)	161/208 (77.4)	0.002	8 (6-10)	7 (6-10)	0.155	7 (6-9)	7 (4-9)	0.255	75.9 (69.6)	74.5 (65.6)	0.881
Liu, 2021	Randomized Controlled Trial, (I)	Peripheral nerve identification from US images	100		CNN SegNet Model																	7.7 ± 2.1	10.7 ± 2.4	p < 0.05	2.11 ± 1.31	3.25 ± 1.36	p = 0.009	0.68 ± 0.73	1.91 ± 1.34	p = 0.002	Excellent (9) Good (7)	Excellent (13) Good (7)	vascular injury (1)	transient abnormal sensation during puncture (1) pain (6)
