# Supplementary material for: Artificial intelligence‐assisted ultrasound‐guided regional anaesthesia: An explorative scoping review
Source: J Exp Orthop. 2024 Aug 14;11(3):e12104. doi: 10.1002/jeo2.12104 (PMC11322584; doi:10.1002/jeo2.12104)
Supplement: Supplementary file 2 — Supporting information [file JEO2-11-e12104-s001.xlsx]

## Sheet: Sheet1
Table 4: OPERATOR FEEDBACK ON AI-ASSISTED UGRA
Author, Year	Type of Study, LoE	Function	Participants	Operators	AI Model	Total n° Scans	Non-Expert Feedback on Benefits						Expert Feedback on Benefits						Perceived Accuracy Assessment by Peripheral Nerve Block (average)						Influence of Highlighting on Risk of Adverse Avents and Block Failure (Average)					Possible complications will be reduced.	It will be more effective in deep nerve blocks compared to superficial blocks.	it will enhance block success	It will reduce the number of block attempts	It will expedite block area localization	It will increase patient comfort	It will decrease the required drug volume and concentration	It will contribute to the development of new blocks and techniques	It will be beneficial as an educational tool	It will facilitate the learning of regional blocks	It will be suitable for daily use	It will make self-learning easier	Block Visualization Time (sec)
							Identifying Structures	Acquistion of Correct View	Learning Scan	Helped Training	Supervisor Support	Confidence	Identifying Structures	Teaching	Supervising	Frequency of Intervention	Confidence (own-scanning)	Confidence (supervising non-expert)	True Positive	True Negative	False Positive	False Negative	Accuracy	Total Structures	Nerve injury/postoperative neurological symptoms (where nerves highlighted) (%, structure)	Local anesthetic systemic toxicity (where arteries highlighted) (%, structure)	Pneumothorax (only where pleura highlighted) (%, structure)	Peritoneum violation (only where peritoneum highlighted) (%, structure)	Block failure (all blocks) (%, structure)													Infraclavicular Block			Pectoralis Nerve (PECS) Block
																			TPr, Structures	TNr, Structures	FPr, Structures	FNr, Structures	(TPr+TNr)																			Conventional	AI-Assisted	P-value	Conventional	AI-Assisted	P-value
Bowness, 2022	Cross-Sectional Study, II	Landmark and nerve identification from US images	2	15 (experts) 15 (non-experts)	ScanNav	240 (120=with AI) (120=without AI)	Positive: 31 (51.7%) Neutral: 27 (45.0%) Negative: 2 (3.3%)	Positive: 22 (36.7%) Neutral: 37 (61.7%) Negative: 1 (1.7%)	Positive: 36 (60.0%) Neutral: 23 (38.3%) Negative: 1 (1.7%)	Positive: 37 (61.7%) Neutral: 23 (38.3%) Negative: 0 (0%)	Positive: 8 (13.3%) Neutral: 51 (85.0%) Negative: 1 (1.7%)	Positive: 31 (51.7%) Neutral: 25 (41.7%) Negative: 4 (6.7%)	Positive: 15 (25.0%) Neutral: 42 (70.0%) Negative: 3 (5.0%)	Positive: 30 (50.0%) Neutral: 29 (48.3%) Negative: 1 (1.7%)	Positive: 27 (45.0%) Neutral: 29 (48.3%) Negative 4 (6.7%)	Positive: 16 (26.7%) Neutral: 34 (56.7%) Negative: 10 (16.7%)	Increase: 14 (23.3%) No difference: 44 (73.3%) Decrease: 2 (3.3%)	Increase: 29 (48.3%) No difference: 24 (40.0%) Decrease: 7 (11.7%)
Bowness, Burckett-St Laurent, 2023	Cross-Sectional Study, II	Landmark and nerve identification from US images	40	4 (experts)	ScanNav	720													0.879, 1428	0.056, 91	0.030, 48	0.035, 57	0.935	1624	Increase= 1.7% (8) No change= 30.2% (145) Reduce= 62.9% (302) No consensus= 5.2% (25) (total structures = 480)	Increase= 1.2% (5) No change= 8% (32) Reduce= 86.2% (345) No consensus= 4.5% (18) (total structures = 400)	Increase= 0 No change= 13.1% (21) Reduce= 76.2% (122) No consensus= 10.6% (17) (total structures = 160)	Increase= 1.25% (1) No change= 13.75% (11) Reduce= 82.5% (66) No consensus= 2.5% (2) (total structures = 80)	Increase= 1.8% (13) No change= 9.3% (67) Reduce= 81.2% (585) No consensus= 7.6% (55) (total structures= 720)
Erdem,Ermis, 2023	Cross-Sectional Study, II	Landmark and nerve identification from US images		40	(CNN) Nerveblox																									Strongly Agree: 2.5% Agree: 95% Neutral: 2.5% Disagree: 0% Strongly Disagree: 0%	Strongly Agree: 0% Agree: 87.5% Neutral: 10% Disagree: 0% Strongly Disagree: 2.5%	Strongly Agree: 7.5% Agree: 87.5% Neutral: 5% Disagree: 0% Strongly Disagree: 0%	Strongly Agree: 7.5% Agree: 87.5% Neutral: 5% Disagree: 0% Strongly Disagree: 0%	Strongly Agree: 7.5% Agree: 87.5% Neutral: 5% Disagree: 0% Strongly Disagree: 0%	Strongly Agree: 2.5% Agree: 80% Neutral: 15% Disagree: 2.5% Strongly Disagree: 0%	Strongly Agree: 0% Agree: 72.5% Neutral: 15% Disagree: 0% Strongly Disagree: 12.5%	Strongly Agree: 5% Agree: 80% Neutral: 15% Disagree: 0% Strongly Disagree: 0%	Strongly Agree: 17.5% Agree: 82.5% Neutral: 0% Disagree: 0% Strongly Disagree: 0%	Strongly Agree: 0% Agree: 100% Neutral: 0% Disagree: 0% Strongly Disagree: 0%	Strongly Agree: 0% Agree: 85% Neutral: 15% Disagree: 0% Strongly Disagree: 0%	Strongly Agree: 7.5% Agree: 90% Neutral: 0% Disagree: 0% Strongly Disagree: 2.5%	13.6 ± 8.5	7.7 ± 4.9	<0.001	14.6 ± 8.3	8.1 ± 6.5	<0.001
True positive rate (TPr); False positive rate (FPr); True negative rate (TNr); False negative rate (FNr)
